# Supplementary material for: Eavesdropping grey squirrels infer safety from bird chatter
Source: PLoS One. 2019 Sep 4;14(9):e0221279. doi: 10.1371/journal.pone.0221279 (PMC6726132; doi:10.1371/journal.pone.0221279)
Supplement: S1 Data — Worksheet 1 provides definitions of variables used in each data set. Worksheet 2 provides data pertaining to squirrel responses to the red-tailed hawk call playbacks used to prime squirrels in the experiment. Worksheet 3 provides data pertaining to squirrel responses to the treatment playbacks, and comparisons of pre- and post-treatment responses. (XLSX) [file pone.0221279.s001.xlsx]

## Sheet: 1. README Variable definitions
			This Excel Workbook provides all data used in Lilly et al. "Eavesdropping Squirrels Infer Safety from Bird Chatter" published in PLOS One. We used two data sets in that analysis, each of which is presented in a different worksheet in this Excel workbook.
			Worksheet 1 provides definitions of variables used in each data set.
			Worksheet 2 provides data pertaining to squirrel responses to the red-tailed hawk call playbacks used to prime squirrels in the experiment.
			Worksheet 3 provides data pertaining to squirrel responses to the treatment playbacks, and comparisons of pre- and post-treatment responses.
			See Lilly et al. for additional information. Email keith.tarvin@oberlin.edu with any questions or comments.
			Variables in "Responses to Hawk Call" data set	Variables in "Post-treatment responses" data set	Variable Definition
			Trial	Trial	Trial identification number
			PlaybackTrack	PlaybackTrack	Numerical code to identify playback exemplar track used in the trial
			TrackName	TrackName	Unique name of playback exemplar track
			Treatment	Treatment	Treatment (ambient noise vs chatter)
				TreatNumCode	Numerical code for Treatment; 0 = ambient, 1 = chatter
			MicrohabitatForMajorityOfTrial	MicrohabitatForMajorityOfTrial	Microhabitat occupied by the squirrel for the majority of the trial
			Vulnerable	Vulnerable	Index of vulnerability of the squirrel as a function of the microhabitat it occupied; 0 = low predation risk; 1 = high predation risk
			lookups_beforeHawk		Number of lookups during the 30-sec pre-hawk period
			lookups_afterHawk	lookups_afterHawk	Number of lookups during the 30-sec post-hawk silent period (prior to treatment playback)
			DiffVigAfterMinusBefore		(Percent time spent vigilant during 30-sec post-hawk period) minus (Percent time spent vigilant during 30-sec pre-hawk period)
			DiffLUAfterMinusBefore		(Number of lookups during 30-sec post-hawk period) minus (Number of lookups during 30-sec pre-hawk period)
			VigSecondBeforeHawk		Number of seconds spent vigilant during 30-sec pre-hawk period
			VigSecondAfterHawk		Number of seconds spent vigilant during 30-sec post-hawk period
			DifVigSecondAftMinBef		(Number of seconds spent vigilant during post-hawk period) minus (Number of seconds spent vigilant during pre-hawk period)
				LookUps_TreatMin1	Number of lookups during the first minute of the 3-min treatment period
				LookUps_TreatMin2	Number of lookups during the middle minute of the 3-min treatment period
				LookUps_TreatMin3	Number of lookups during the final 60 seconds of the 3-min treatment period
				LUTotalTreatPeriod	Number of lookups during the entire 3-min treatment period
				ChangeLU_(TreatMin3/2)MinusAftHawk	(Number of lookups during the final minute of the treatment period/2) minus (Number of lookups during the 30-sec post-hawk period)
			PctVigilance_beforeHawk		Percentage of time spent vigilant during the 30-sec pre-hawk period
			PctVigilance_AfterHawk	PctVigilance_AfterHawk	Percentage of time spent vigilant during the 30-sec post-hawk period
				VigSecTreatMin1	Number of seconds spent vigilant during the first minute of the 3-min treatment period
				VigSecTreatMin2	Number of seconds spent vigilant during the second minute of the 3-min treatment period
				VigSecTreatMin3	Number of seconds spent vigilant during the third minute of the 3-min treatment period
				VigilanceSecTotalTreatPeriod	Number of seconds spent vigilant during the total 3-min treatment period
				PctVigTotalTreatPeriod	Percent of time spent vigilant during the total 3-min treatment period
				PctVigTreatMin3	Percent of time spent vigilant during the third minute of the 3-min treatment period
				ChangePctVig_TreatMin3MinusAftHawk	(Percent time spent vigilant during the third minute of treatment period) minus (Percent of time spent vigilant during the post-hawk period)

## Sheet: 2. Response to Hawk Call data
Trial	PlaybackTrack	TrackName	Treatment	PctVigilance_beforeHawk	PctVigilance_AfterHawk	lookups_beforeHawk	lookups_afterHawk	MicrohabitatForMajorityOfTrial	Vulnerable	DiffVigAfterMinusBefore	DiffLUAfterMinusBefore	VigSecondBeforeHawk	VigSecondAfterHawk	DifVigSecondAftMinBef
1	2	Ambient_A	Ambient	0	0	0	0	Tree nook	0	0	0	0	0	0
2	3	Chatter_B	Chatter	0	0	0	1	Tree nook	0	0	1	0	0	0
3	4	Ambient_B	Ambient	0	33	0	2	Fence	1	33	2	0	9.9	9.9
4	1	Chatter_A	Chatter	0	0	0	2	Brushy tree	0	0	2	0	0	0
5	6	Ambient_C	Ambient	0	3.33	1	1	Fence	1	3.33	0	0	1	1
6	5	Chatter_C	Chatter	0	0	1	3	Brushy tree	0	0	2	0	0	0
7	2	Ambient_A	Ambient	0	0	0	1	Brushy tree	0	0	1	0	0	0
8	4	Ambient_B	Ambient	0	0	0	1	Brushy tree	0	0	1	0	0	0
9	5	Chatter_C	Chatter	0	40	0	0	Tree nook	0	40	0	0	12	12
10	1	Chatter_A	Chatter	0	90	0	0	Tree nook	0	90	0	0	27	27
11	6	Ambient_C	Ambient	0	53.33	0	1	Tree nook	0	53.33	1	0	16	16
12	1	Chatter_A	Chatter	0	46.67	0	1	Tree nook	0	46.67	1	0	14	14
13	3	Chatter_B	Chatter	0	56.67	0	1	Tree nook	0	56.67	1	0	17	17
14	4	Ambient_B	Ambient	100	100	0	0	Fence	1	0	0	30	30	0
15	2	Ambient_A	Ambient	0	0	0	2	Brushy tree	0	0	2	0	0	0
16	5	Chatter_C	Chatter	0	56.67	0	1	Tree nook	0	56.67	1	0	17	17
17	6	Ambient_C	Ambient	0	0	0	1	Tree nook	0	0	1	0	0	0
18	3	Chatter_B	Chatter	0	83.33	0	3	Tree	0	83.33	3	0	25	25
19	1	Chatter_A	Chatter	0	26.67	2	2	Ground	1	26.67	0	0	8	8
20	6	Ambient_C	Ambient	0	86.67	0	0	Tree	0	86.67	0	0	26	26
21	4	Ambient_B	Ambient	0	63.33	0	1	Tree nook	0	63.33	1	0	19	19
22	3	Chatter_B	Chatter	0	70	0	1	Tree hole	0	70	1	0	21	21
23	2	Ambient_A	Ambient	0	0	0	0	Brushy tree	0	0	0	0	0	0
24	5	Chatter_C	Chatter	0	23.33	3	4	Ground	1	23.33	1	0	7	7
25	6	Ambient_C	Ambient	0	40	1	1	Tree	0	40	0	0	12	12
26	1	Chatter_A	Chatter	0	20	0	1	Tree nook	0	20	1	0	6	6
27	2	Ambient_A	Ambient	0	0	0	1	Tree	0	0	1	0	0	0
28	4	Ambient_B	Ambient	0	20	0	1	Tree nook	0	20	1	0	6	6
29	3	Chatter_B	Chatter	0	0	0	1	Brushy tree	0	0	1	0	0	0
30	5	Chatter_C	Chatter	0	23.33	2	2	Ground	1	23.33	0	0	7	7
31	4	Ambient_B	Ambient	0	76.67	1	1	Tree	0	76.67	0	0	23	23
32	2	Ambient_A	Ambient	0	30	3	4	Ground	1	30	1	0	9	9
33	5	Chatter_C	Chatter	0	70	1	1	Tree nook	0	70	0	0	21	21
34	6	Ambient_C	Ambient	0	46.67	0	2	Tree	0	46.67	2	0	14	14
35	2	Ambient_A	Ambient	0	66.67	0	0	Tree nook	0	66.67	0	0	20	20
36	3	Chatter_B	Chatter	0	0	0	1	Brushy tree	0	0	1	0	0	0
37	3	Chatter_B	Chatter	0	0	1	2	Berry bush	1	0	1	0	0	0
38	6	Ambient_C	Ambient	0	20	2	3	Ground	1	20	1	0	6	6
39	4	Ambient_B	Ambient	0	0	0	0	Tree nook	0	0	0	0	0	0
40	2	Ambient_A	Ambient	0	0	0	0	Tree	0	0	0	0	0	0
41	1	Chatter_A	Chatter	0	0	0	1	Tree nook	0	0	1	0	0	0
42	5	Chatter_C	Chatter	0	0	1	1	Tree	0	0	0	0	0	0
43	4	Ambient_B	Ambient	0	0	1	4	Tree	0	0	3	0	0	0
44	1	Chatter_A	Chatter	0	0	0	2	Tree	0	0	2	0	0	0
45	2	Ambient_A	Ambient	0	73.33	0	1	Tree	0	73.33	1	0	22	22
46	6	Ambient_C	Ambient	0	0	0	1	Tree	0	0	1	0	0	0
47	5	Chatter_C	Chatter	0	0	0	0	Tree	0	0	0	0	0	0
48	6	Ambient_C	Ambient	0	0	0	1	Tree	0	0	1	0	0	0
49	3	Chatter_B	Chatter	0	0	1	1	Brushy tree	0	0	0	0	0	0
50	1	Chatter_A	Chatter	0	0	0	1	Tree nook	0	0	1	0	0	0
51	4	Ambient_B	Ambient	0	0	0	0	Tree nook	0	0	0	0	0	0
52	2	Ambient_A	Ambient	0	0	0	1	Tree	0	0	1	0	0	0
53	2	Ambient_A	Ambient	0	0	4	4	Ground	1	0	0	0	0	0
54	5	Chatter_C	Chatter	0	0	2	1	Tree	0	0	-1	0	0	0
55	3	Chatter_B	Chatter	0	0	2	1	Ground	1	0	-1	0	0	0
56	5	Chatter_C	Chatter	0	13.33	4	2	Ground	1	13.33	-2	0	4	4
57	6	Ambient_C	Ambient	0	16.67	1	1	Tree nook	0	16.67	0	0	5	5
58	1	Chatter_A	Chatter	0	73.33	4	1	Ground	1	73.33	-3	0	22	22
59	4	Ambient_B	Ambient	0	0	2	3	Tree	0	0	1	0	0	0
60	3	Chatter_B	Chatter	0	0	0	2	Tree	0	0	2	0	0	0
61	2	Ambient_A	Ambient	0	0	0	0	Tree nook	0	0	0	0	0	0
62	4	Ambient_B	Ambient	0	63.33	0	1	Tree nook	0	63.33	1	0	19	19
63	4	Ambient_B	Ambient	0	0	1	0	Tree	0	0	-1	0	0	0
64	2	Ambient_A	Ambient	0	0	2	3	Tree	0	0	1	0	0	0
65	6	Ambient_C	Ambient	0	0	0	2	Tree hole	0	0	2	0	0	0
66	1	Chatter_A	Chatter	0	0	2	2	Budding bush	0	0	0	0	0	0
67	2	Ambient_A	Ambient	0	30	2	1	Budding bush	0	30	-1	0	9	9

## Sheet: 3. Post-treatment Response data
Trial	PlaybackTrack	TrackName	Treatment	TreatNumCode	MicrohabitatForMajorityOfTrial	Vulnerable	lookups_afterHawk	LookUps_TreatMin1	LookUps_TreatMin2	LookUps_TreatMin3	LUTotalTreatPeriod	ChangeLU_(TreatMin3/2)MinusAftHawk	PctVigilance_AfterHawk	VigSecTreatMin1	VigSecTreatMin2	VigSecTreatMin3	VigilanceSecTotalTreatPeriod	PctVigTotalTreatPeriod	PctVigTreatMin3	ChangePctVig_TreatMin3MinusAftHawk
1	2	Ambient_A	Ambient	0	Tree nook	0	0	0	0	0	0	0	0	0	0	0	0	0	0	0
2	3	Chatter_B	Chatter	1	Tree nook	0	1	1	0	0	1	-1	0	0	6	0	6	3.33	0	0
3	4	Ambient_B	Ambient	0	Fence	1	2	0	0				33	0	0
4	1	Chatter_A	Chatter	1	Brushy tree	0	2	1	1	0	2	-2	0	0	0	0	0	0	0	0
5	6	Ambient_C	Ambient	0	Fence	1	1	0	0				3.33	22	0
6	5	Chatter_C	Chatter	1	Brushy tree	0	3	0	1				0	0	0
7	2	Ambient_A	Ambient	0	Brushy tree	0	1	0	0	0	0	-1	0	0	0	0	0	0	0	0
8	4	Ambient_B	Ambient	0	Brushy tree	0	1	0	1	0	1	-1	0	0	0	0	0	0	0	0
9	5	Chatter_C	Chatter	1	Tree nook	0	0	1	0	0	1	0	40	23	0	0	23	12.78	0	-40
10	1	Chatter_A	Chatter	1	Tree nook	0	0	0	1	0	1	0	90	60	41	0	101	56.11	0	-90
11	6	Ambient_C	Ambient	0	Tree nook	0	1	1	0	0	1	-1	53.33	37	0	0	37	20.56	0	-53.33
12	1	Chatter_A	Chatter	1	Tree nook	0	1	1	1	0	2	-1	46.67	0	0	0	0	0	0	-46.67
13	3	Chatter_B	Chatter	1	Tree nook	0	1	0	0	0	0	-1	56.67	59	0	0	59	32.78	0	-56.67
14	4	Ambient_B	Ambient	0	Fence	1	0	0	0	0	0	0	100	60	60	60	180	100	100	0
15	2	Ambient_A	Ambient	0	Brushy tree	0	2	1	1	1	3	-1.5	0	2	0	0	2	1.11	0	0
16	5	Chatter_C	Chatter	1	Tree nook	0	1	0	0	0	0	-1	56.67	60	23	0	83	46.11	0	-56.67
17	6	Ambient_C	Ambient	0	Tree nook	0	1	2	2	1	5	-0.5	0	0	0	0	0	0	0	0
18	3	Chatter_B	Chatter	1	Tree	0	3	3	2	1	6	-2.5	83.33	55	0	0	55	30.56	0	-83.33
20	6	Ambient_C	Ambient	0	Tree	0	0	1	1				86.67	60	25
21	4	Ambient_B	Ambient	0	Ground	1	1	0	8	0	8	-1	63.33	43	0	0	43	23.89	0	-63.33
22	3	Chatter_B	Chatter	1	Tree hole	0	1	0	0	0	0	-1	70	27	0	0	27	15	0	-70
23	2	Ambient_A	Ambient	0	Brushy tree	0	0	0	0	0	0	0	0	0	0	0	0	0	0	0
24	5	Chatter_C	Chatter	1	Ground	1	4	4	3	4	11	-2	23.33	0	0	0	0	0	0	-23.33
25	6	Ambient_C	Ambient	0	Tree	0	1	2	0	3	5	0.5	40	57	0	0	57	31.67	0	-40
26	1	Chatter_A	Chatter	1	Tree nook	0	1	1	2	0	3	-1	20	0	0	0	0	0	0	-20
27	2	Ambient_A	Ambient	0	Tree	0	1	1	2	2	5	0	0	0	0	0	0	0	0	0
28	4	Ambient_B	Ambient	0	Tree nook	0	1	1	0	2	3	0	20	0	0	0	0	0	0	-20
29	3	Chatter_B	Chatter	1	Brushy tree	0	1	1	1	1	3	-0.5	0	0	0	0	0	0	0	0
30	5	Chatter_C	Chatter	1	Ground	1	2	13	0	1	14	-1.5	23.33	0	0	0	0	0	0	-23.33
31	4	Ambient_B	Ambient	0	Tree	0	1	1	2	2	5	0	76.67	60	4	57	121	67.22	95	18.33
33	5	Chatter_C	Chatter	1	Tree nook	0	1	1	0	0	1	-1	70	60	60	18	138	76.67	30	-40
36	3	Chatter_B	Chatter	1	Brushy tree	0	1	0	0	0	0	-1	0	0	0	0	0	0	0	0
37	3	Chatter_B	Chatter	1	Berry bush	1	2	2	2	0	4	-2	0	0	0	0	0	0	0	0
38	6	Ambient_C	Ambient	0	Ground	1	3	6	1	2	9	-2	20	0	0	0	0	0	0	-20
40	2	Ambient_A	Ambient	0	Tree	0	0	1	1	3	5	1.5	0	0	0	0	0	0	0	0
41	1	Chatter_A	Chatter	1	Tree nook	0	1	2	1	1	4	-0.5	0	0	0	0	0	0	0	0
42	5	Chatter_C	Chatter	1	Tree	0	1	2	2	1	5	-0.5	0	0	0	0	0	0	0	0
44	1	Chatter_A	Chatter	1	Tree	0	2	2	0	1	3	-1.5	0	0	0	0	0	0	0	0
45	2	Ambient_A	Ambient	0	Tree	0	1	3	0	3	6	0.5	73.33	37	0	0	37	20.56	0	-73.33
46	6	Ambient_C	Ambient	0	Tree	0	1	0	2	1	3	-0.5	0	0	0	0	0	0	0	0
47	5	Chatter_C	Chatter	1	Tree	0	0	0	1	0	1	0	0	0	0	0	0	0	0	0
48	6	Ambient_C	Ambient	0	Tree	0	1	1	1	1	3	-0.5	0	0	0	0	0	0	0	0
49	3	Chatter_B	Chatter	1	Brushy tree	0	1	2	0	1	3	-0.5	0	0	0	0	0	0	0	0
50	1	Chatter_A	Chatter	1	Tree nook	0	1	0	0	2	2	0	0	0	0	0	0	0	0	0
51	4	Ambient_B	Ambient	0	Tree nook	0	0	1	1	3	5	1.5	0	0	0	0	0	0	0	0
53	2	Ambient_A	Ambient	0	Ground	1	4	4	3				0	0	0
54	5	Chatter_C	Chatter	1	Tree	0	1	1	0	2	3	0	0	0	0	0	0	0	0	0
55	3	Chatter_B	Chatter	1	Ground	1	1	3	3	1	7	-0.5	0	0	0	0	0	0	0	0
56	5	Chatter_C	Chatter	1	Ground	1	2	2	3	3	8	-0.5	13.33	0	0	2	2	1.11	3.33333	-9.99667
57	6	Ambient_C	Ambient	0	Tree nook	0	1	2	2	3	7	0.5	16.67	0	0	0	0	0	0	-16.67
58	1	Chatter_A	Chatter	1	Ground	1	1	0	1	2	3	0	73.33	60	3	0	63	35	0	-73.33
59	4	Ambient_B	Ambient	0	Tree	0	3	3	1				0	0	0
60	3	Chatter_B	Chatter	1	Tree	0	2	0	2	1	3	-1.5	0	0	0	0	0	0	0	0
61	2	Ambient_A	Ambient	0	Tree nook	0	0	0	0	0	0	0	0	0	0	0	0	0	0	0
62	4	Ambient_B	Ambient	0	Tree nook	0	1	2	1	2	5	0	63.33	60	60	60	180	100	100	36.67
63	4	Ambient_B	Ambient	0	Tree	0	0	1	0	0	1	0	0	0	0	0	0	0	0	0
64	2	Ambient_A	Ambient	0	Tree	0	3	4	4	2	10	-2	0	24	36	0	60	33.33	0	0
65	6	Ambient_C	Ambient	0	Tree hole	0	2	1	4	1	6	-1.5	0	0	0	0	0	0	0	0
66	1	Chatter_A	Chatter	1	Budding Bush	0	2	1	1	2	4	-1	0	0	0	0	0	0	0	0
67	2	Ambient_A	Ambient	0	Budding Bush	0	1	12	9	3	24	0.5	30	0	0	0	0	0	0	-30
